# Supplementary material for: Is the Brood Pattern within a Honey Bee Colony a Reliable Indicator of Queen Quality?
Source: Insects. 2019 Jan 8;10(1):12. doi: 10.3390/insects10010012 (PMC6359415; doi:10.3390/insects10010012)
Supplement: Supplementary file 1 [file insects-10-00012-s001.zip]

Archive with 10 entries (7 files):
- Supplementary material/
- Supplementary material/Table S1.pdf
- __MACOSX/
- __MACOSX/Supplementary material/
- __MACOSX/Supplementary material/._Table S1.pdf
- Supplementary material/Figure S1.pdf
- __MACOSX/Supplementary material/._Figure S1.pdf
- Supplementary material/Supplementary Material Dataset 1.xlsx
- __MACOSX/Supplementary material/._Supplementary Material Dataset 1.xlsx
- __MACOSX/._Supplementary material
